# Supplementary material for: Sex-Specific Effects of Obesity Severity on Circulating Inflammatory Mediators and Immune Cell Gene Expression
Source: Int J Mol Sci. 2026 Apr 7;27(7):3314. doi: 10.3390/ijms27073314 (PMC13072803; doi:10.3390/ijms27073314)
Supplement: Supplementary file 1 [file ijms-27-03314-s001.zip]

Archive with 6 entries (6 files):
- Table  S6.pdf
- Table S1.pdf
- Table S2.pdf
- Table S3.pdf
- Table S4.pdf
- Table S5.pdf
